# Supplementary material for: Molecular Epidemiology and Virulence Profiles of Colistin-Resistant Klebsiella pneumoniae Blood Isolates From the Hospital Agency “Ospedale dei Colli,” Naples, Italy
Source: Front Microbiol. 2018 Jul 16;9:1463. doi: 10.3389/fmicb.2018.01463 (PMC6054975; doi:10.3389/fmicb.2018.01463)
Supplement: Table S2 — Phenotypic and genotypic features of K. pneumoniae isolates included in the study. [file Table_2.xlsx]

## Sheet: Foglio1
Table S2. Phenotypic and genotypic features of K. pneumoniae isolates included in the study.
Strain Number	Date of isolation	Hospitala	Wardb	MLST/PFGE profile	Clonal complex	wzi allele	Associated K-type	Carbapenemase	MIC (μg/ml) of antimicrobials
									AMC	TZP	CAZ	CTX	FEP	IPM	MEM	EPM	FOS	AMK	GEN	CIP	TGC	SXT	COL
1	2016-02-29	V. Monaldi	CR- ICU	ST258/ A2	CC258	154	KL107	blaKPC-3	>32	>128	>64	>64	16	>16	>16	>8	≤16	≤2	>16	>4	2	>320	8
2	2016-03-16	D. Cotugno	M-ICU	ST629/ D	-	485	K10	blaVIM-1	16	32	16	>64	4	8	16	8	32	4	>16	>4	4	>320	16
3	2016-03-26	V. Monaldi	CS- ICU	ST101/ B	CC101	137	K17	blaKPC-3	>32	>128	>64	32	>64	>16	>16	>8	32	≤2	≤1	>4	2	≤20	256
4	2016-06-01	V. Monaldi	CR- ICU	ST258/ A2	CC258	154	KL107	blaKPC-3	>32	>128	>64	8	4	>16	>16	>8	>256	>64	4	>4	≤0.5	>320	8
5	2016-01-18	V. Monaldi	CS- ICU	ST629/ D	-	485	K10	-	>32	>128	2	≤1	2	2	2	4	>256	≤2	>16	>4	4	>320	256
6	2016-06-28	V. Monaldi	CS- ICU	ST45/ F	-	101	K24	-	16	>128	≤1	≤1	≤1	≤0.25	≤0.25	≤0.5	>16	≤2	≤1	≤0.25	1	≤20	64
7	2016-09-10	V. Monaldi	CS- ICU	ST101/ B1	CC101	137	K17	blaVIM-1	>32	>128	>64	>64	>64	>16	>16	>8	64	>64	>16	>4	2	>320	32
8	2016-08-23	D. Cotugno	M-ICU	ST512/ A4	CC258	154	KL107	blaKPC-3	>32	>128	>64	>64	>64	>16	>16	>8	64	>64	4	>4	4	>320	256
9	2016-03-07	V. Monaldi	CR- ICU	ST392/ C	-	187	KL27	blaKPC-3	>32	>128	>64	>64	>64	>16	>16	>8	≤16	4	>16	>4	>8	>320	32
10	2016-03-28	D. Cotugno	M-ICU	ST258/ A2	CC258	154	KL107	blaKPC-3	16	32	>64	>64	32	>16	>16	>8	≤16	8	>16	>4	>8	>320	4
11	2015-08-05	D. Cotugno	M-ICU	ST512/ A	CC258	154	KL107	blaKPC-3	>32	>128	>64	>64	>64	>16	>16	>8	64	>64	4	>4	4	>320	128
12	2015-08-22	D. Cotugno	IDD	ST512/ A	CC258	154	KL107	blaKPC-3	>32	>128	>64	>64	>64	>16	>16	>8	64	>64	4	>4	4	>320	128
13	2015-12-07	V. Monaldi	CR- ICU	ST258/ A1	CC258	154	KL107	blaKPC-3	>32	>128	>64	8	16	>16	>16	>8	≤16	>64	4	>4	4	>320	64
14	2015-06-26	D. Cotugno	M-ICU	ST512/ A	CC258	154	KL107	blaKPC-3	>32	>128	>64	>64	>64	>16	>16	>8	128	>64	4	>4	>8	>320	128
15	2015-08-10	D. Cotugno	IDD	ST512/ A	CC258	154	KL107	blaKPC-3	>32	>128	>64	>64	>64	>16	>16	>8	128	>64	4	>4	4	>320	128
16	2015-07-24	V. Monaldi	R- ICU	ST258/ A1	CC258	154	KL107	blaKPC-3	>32	>128	>64	>64	>64	>16	>16	>8	128	>64	4	>4	2	>320	64
17	2015-01-05	OTC	PO- ICU	ST512/ A3	CC258	154	KL107	blaKPC-3	>32	>128	>64	>64	>64	>16	>16	>8	128	>64	4	>4	2	>320	128
18	2015-11-02	V. Monaldi	R- ICU	ST258/ A1	CC258	154	KL107	blaKPC-3	>32	>128	>64	32	16	8	>16	>8	32	>64	4	>4	4	>320	64
19	2015-10-17	D. Cotugno	M-ICU	ST512/ A	CC258	154	KL107	blaKPC-3	>32	>128	>64	>64	>64	>16	>16	>8	64	>64	4	>4	4	>320	256
20	2015-05-18	D. Cotugno	M-ICU	ST449/ E	-	37	K22.37/KL22KL37	-	>32	>128	>64	>64	>64	>16	>16	>8	128	>64	4	>4	4	>320	16
21	2015-06-20	D. Cotugno	M-ICU	ST512/ A	CC258	154	KL107	blaKPC-3	>32	>128	>64	>64	>64	>16	>16	>8	128	>64	4	>4	>8	>320	256
22	2015-05-06	D. Cotugno	M-ICU	ST512/ A	CC258	154	KL107	blaKPC-3	>32	>128	>64	>64	>64	>16	>16	>8	128	>64	4	>4	>8	>320	256
23	2015-08-05	V. Monaldi	CR- ICU	ST258/ A1	CC258	154	KL107	blaKPC-3	>32	>128	>64	8	32	>16	>16	>8	≤16	>64	8	>4	4	>320	64
24	2015-03-17	D. Cotugno	M-ICU	ST512/ A	CC258	154	KL107	blaKPC-3	>32	>128	>64	>64	>64	>16	>16	>8	128	>64	4	>4	4	>320	256
25	2015-07-11	D. Cotugno	M-ICU	ST512/ A	CC258	154	KL107	blaKPC-3	>32	>128	>64	>64	>64	>16	>16	>8	128	>64	4	>4	>8	>320	256
26	2013-11-23	USL Aosta	ICU	ST1685/ B2	CC101	137	K17	blaKPC-2	>32	>128	>64	>64	>64	>16	>16	>8	>32	>64	>16	>4	2	≤20	0.125
27	2014-04-05	USL Aosta	C	ST512/ A5	CC258	154	KL107	blaKPC-3	>32	>128	>64	>64	>64	>16	>16	>8	>256	>64	>4	>4	2	>320	0.125
Abbreviations: AMC, amoxicillin-clavulanic acid; TZP, piperacillin–tazobactam; CAZ, ceftazidime; CTX, cefotaxime; FEP cefepime;IPM, imipenem; MEM, meropenem; EPM, ertapenem, FOS, fosmycin; AMK, amikacin; GEN, gentamicin, CIP, ciprofloxacin; TGC, tigecycline; SXT,trimethoprim-sulfamethoxazole; COL, colistin.
a OTC, Orthopedic Trauma Center.
b Wards of isolation: cardiorespiratory-intensive care unit (CR- ICU); medical- intensive care unit (M- ICU); cardiac surgery- intensive care unit (CS- ICU); infectious desease department (IDD); respiratory- intensive care unit (R- ICU); intensive care unit (ICU); cardiology (C).
